# Supplementary material for: Extracellular Ribosomal RNA Acts Synergistically with Toll-like Receptor 2 Agonists to Promote Inflammation
Source: Cells. 2022 Apr 24;11(9):1440. doi: 10.3390/cells11091440 (PMC9103112; doi:10.3390/cells11091440)
Supplement: Supplementary file 1 [file cells-11-01440-s001.zip]

Archive with 1 entries (1 files):
- cells-1595783-supplementary.pdf
